# Supplementary material for: A User-Friendly Approach for Routine Histopathological and Morphometric Analysis of Skeletal Muscle Using CellProfiler Software
Source: Diagnostics (Basel). 2022 Feb 22;12(3):561. doi: 10.3390/diagnostics12030561 (PMC8947111; doi:10.3390/diagnostics12030561)
Supplement: Supplementary file 1 [file diagnostics-12-00561-s001.zip]

Archive with 4 entries (4 files):
- MyoProfiler.cpproj
- MyoProfiler_variant.cpproj
- SiriusProfiler.cpproj
- Troubleshooting_guide.pdf
